# Supplementary material for: Climacteric symptoms in postoperative patients among endometrial cancer, cervical cancer, and ovarian cancer: a cross-sectional study
Source: Support Care Cancer. 2022 May 8;30(8):6785–93. doi: 10.1007/s00520-022-07117-z (PMC9213383; doi:10.1007/s00520-022-07117-z)
Supplement: Supplementary file 1 — Supplementary file1 (XLSX 12 KB) [file 520_2022_7117_MOESM1_ESM.xlsx]

## Sheet: Sheet1
Climacteric symptoms in postoperative patients among endometrial cancer, cervical cancer, and ovarian cancer: a cross-sectional study Supportive Care in Cancer Yuko Horiba1,2, Tetsuhiro Yoshino2, Megumi Yokota1, Takashi Iwata1, Kenji Watanabe2, Masaru Mimura2,3, Daisuke Aoki1* 1Department of Obstetrics and Gynecology, Keio University School of Medicine, 35 Shinanomachi, Shinjuku-ku, Tokyo 160-858…
Online Resource 1 The Keio Questionnair
Symptom
symptom group	symptom type	severity
		severe（3）	moderate（2）	mild（1）	none（0）
1. Vasomotor symptoms	1. hot flashes
	2. sweats
	3. cold constitution
	4. shortness of breath
2. Dorsolumbar pain	5. lumbago
	6. back pain
3. Arthralgia and myalgia	7. shoulder stiffness
	8. joint pain
4. General fatigue	9. general fatigue
5. Nervousness	10. readily excitable
	11. irritability
	12. nervousness
	13. anxiety
6. Headaches	14. headaches
7. Depression	15. worry about self
	16. depression
	17. loss of volition
8. Insomnia	18. Difficulty falling asleep
	19. Arousal during sleep
9. Sensory disturbance	20. numbness
	21. dull senses of hands and feet
10. Palpitations	22. palpitations
11. Dizziness	23. vertigo
	24. nausea
12. Formication	25. formication
13. Cognitive disturbance	26. forgetfulness
	27. poor memory
14. Skin symptom	28. wrinkled skin
15. Hair symptom	29. loss of hair
16. Urinary symptoms	30. urinary frequency
	31. urinary urgency
	32. incontinence
17. Vaginal symptoms	33. vaginal discharge
	34. vaginal dryness
	35. vaginal itching
	36. dyspareunia
18. Throat symptom	37. dysphagia
19. Eye symptoms	38. eye pain
	39. eye dryness
20. Abdominal symptom	40. abdominal distension
